# Supplementary material for: Effects of a Functional Ice Cream Enriched with Milk Proteins on Bone Metabolism: A Feasibility Clinical Study and In Vitro Investigation
Source: Nutrients. 2023 Jan 10;15(2):344. doi: 10.3390/nu15020344 (PMC9865372; doi:10.3390/nu15020344)
Supplement: Supplementary file 1 [file nutrients-15-00344-s001.zip]

Archive with 1 entries (1 files):
- nutrients-2079541-supplementary.pdf
